# Supplementary material for: Accuracy of Machine Learning Models in Predicting Clinical Outcomes in Bipolar Disorder: A Systematic Review
Source: Brain Sci. 2026 Apr 15;16(4):415. doi: 10.3390/brainsci16040415 (PMC13114975; doi:10.3390/brainsci16040415)
Supplement: Supplementary file 1 [file brainsci-16-00415-s001.zip]

Archive with 1 entries (1 files):
- brainsci-4191109-supplementary.pdf
